# Supplementary material for: Genetic and environmental regulation of arbuscular mycorrhizal responsiveness in petunia: Implications for breeding and trait selection
Source: Plant Biol (Stuttg). 2026 Jan 28;28(4):1145–58. doi: 10.1111/plb.70185 (PMC13175955; doi:10.1111/plb.70185)
Supplement: Supplementary file 1 — Data S1. Supporting Information. [file PLB-28-1145-s001.xlsx]

## Sheet: Fig. S1
Fig. S1: Relative root harvest data (ratios of AMF-inoculated to control plants) including root fresh weight (A, C) and root length (B) of four petunia species five weeks after inoculation with R. irregulare (Trial 1) and 19 recombinant inbred lines nine weeks after inoculation (Trial 2). The red line indicates no differences between AMF-inoculated and control plants (100%). Different letters ind…

## Sheet: Fig. S2
Fig. S2: Root colonization with R. irregulare of a RIL population used in three experiments (Trial 3). Root colonization analysis was performed using Trouvelot method. F% = frequency of AMF in the root system, M% = intensity of AMF in the root system, A% = arbuscule abundance in the root system, V% = vesicle abundance in the root system. Different letters indicate significant differences between …

## Sheet: Fig. S3
Fig. S3: Phosphorus content of three petunia species inoculated with R. irregulare (AMF) or mock (control). Different letters indicate significant differences (p ≤ 0.05) according to Tukey’s test, error bars indicate the SEM, n = 3.

## Sheet: Fig. S4
Fig. S4: Relative gene expression levels of PhPT4 and PhPT5 of four petunia species and the transposon insertion line W138, bars show mean values of triplictaes, error bars show SEM, n = 4. Relative expression was calculated with the ΔCt method, using PhGapDH as a housekeeping gene. Different letters indicate significant differences (p ≤ 0.05) between the genotypes using Tukey’s test.

## Sheet: Fig. S5
Fig. S5: Pearson correlation analysis of harvest parameter and colonization data of Trial 2 (p *** ≤ 0.001)

## Sheet: Tab. S1
Table S1: T-test analysis of differences between biomass parameters of mycorrhizal (myc) and control plants of different petunia genotypes
		average	StdDev	n	SEM	average	StdDev	n	SEM
GT		control				myc				F-test	T-test
Mitchell	shoot length	30	3.08221	5	1.3784	22.7	3.42929	5	1.53362	0.841146	0.0132656
Mitchell	shoot FW	8.84	1.15343	5	0.515829	7.98	1.89673	5	0.848245	0.358591	0.460739
Mitchell	stem FW	2.3	0.334664	5	0.149666	1.48	0.396989	5	0.177539	0.74871	0.0134248
Mitchell	leaf FW	4.78	0.193907	5	0.0867179	5.54	1.04422	5	0.46699	0.00651852	0.221219
Mitchell	root FW	8.06	2.31482	5	1.03522	4.08	1.4905	5	0.666573	0.414695	0.0201619
Mitchell	root length	29.5	3.68782	5	1.64924	27.7	7.62627	5	3.41057	0.18828	0.682056
Mitchell	generative organs	2	0.894427	5	0.4	0.6	0.489898	5	0.219089	0.270369	0.0252289
P. axillaris	shoot length	33.6	3.54119	5	1.58367	29.2	3.47275	5	1.55306	0.970735	0.113945
P. axillaris	shoot FW	5.26	0.770973	5	0.34479	5.76	0.571314	5	0.2555	0.575751	0.327823
P. axillaris	stem FW	2.08	0.342929	5	0.153362	1.42	0.193907	5	0.0867179	0.295284	0.0100707
P. axillaris	leaf FW	2.26	0.26533	5	0.118659	3.8	0.469042	5	0.209762	0.295628	0.000446351
P. axillaris	root FW	5.46	1.4207	5	0.635358	3.4	1.02372	5	0.457821	0.541153	0.0464785
P. axillaris	root length	23.1	0.663325	5	0.296648	23.2	3.88072	5	1.73551	0.00474346	0.961792
P. axillaris	generative organs	1.6	0.8	5	0.357771	1.2	0.4	5	0.178885	0.208	0.397204
P. inflata	shoot length	25.9	1.2	5	0.536656	23	4.08656	5	1.82757	0.0358086	0.235087
P. inflata	shoot FW	3.32	0.231517	5	0.103537	2.62	0.401995	5	0.179778	0.310412	0.0166121
P. inflata	stem FW	0.7	0	5	0	0.42	0.16	5	0.0715542	#DIV/0!	0.00807908
P. inflata	leaf FW	1.8	0.334664	5	0.149666	1.26	0.241661	5	0.108074	0.543731	0.0308267
P. inflata	root FW	4.68	1.51182	5	0.676107	1.86	0.475815	5	0.212791	0.0458093	0.0174894
P. inflata	root length	28.4	3.41174	5	1.52578	24.8	3.26497	5	1.46014	0.934123	0.165846
P. inflata	generative organs	7.2	0.4	5	0.178885	6.2	0.979796	5	0.438178	0.110787	0.095452
P. exserta	shoot length	21.5	2.52982	5	1.13137	26.1	1.11355	5	0.497996	0.140953	0.0104085
P. exserta	shoot FW	12.86	1.62062	5	0.724762	11.64	1.22898	5	0.549618	0.605156	0.264593
P. exserta	stem FW	1.64	0.241661	5	0.108074	1.48	0.116619	5	0.0521536	0.187117	0.267207
P. exserta	leaf FW	9.96	1.34104	5	0.599733	9	0.782304	5	0.349857	0.32132	0.251279
P. exserta	root FW	2.62	0.921737	5	0.412214	1.08	0.56356	5	0.252032	0.363657	0.0214502
P. exserta	root length	32.3	3.6	5	1.60997	28.6	7.3171	5	3.27231	0.198278	0.390686
P. exserta	generative organs	3.2	0.4	5	0.178885	4.2	0.979796	5	0.438178	0.110787	0.095452
Transposon insertion line W138	shoot length	4.5	1.48324	5	0.663325	2.7	0.748331	5	0.334664	0.213595	0.0621135
Transposon insertion line W138	shoot FW	2.78	0.917388	5	0.410268	2.84	0.917824	5	0.410463	0.999287	0.928597
Transposon insertion line W138	stem FW	0.2	0.0894427	5	0.04	0.1332	0.0559371	5	0.0250158	0.385389	0.240989
Transposon insertion line W138	leaf FW	1.86	0.65909	5	0.294754	2.34	0.725534	5	0.324469	0.856809	0.356073
Transposon insertion line W138	root FW	3.96	2.13223	5	0.953562	1.56	0.628013	5	0.280856	0.0361977	0.0868825
Transposon insertion line W138	root length	32.8	5.42771	5	2.42734	31.1	6.76314	5	3.02457	0.680339	0.70524
Transposon insertion line W138	generative organs	1.8	0.4	5	0.178885	0.6	0.489898	5	0.219089	0.704	0.00527611

## Sheet: Tab. S2
Table S2: Pearson correlation of different parameters obtained from control and mycorrhizal genotypes P. hybrida cv "Mitchell", P. axillaris, P. inflata, P. exserta and the transposon insertion line W138
	Carboxyblumenol	Hydroxyblumenol Glc	Blumenol A Glc	F	M	a	A	v	V	PT4	PT5	phosphorus	relative shoot length	relative count of generative organs	ratio of leaf to stem FW	relative shoot FW	relative stem FW	relative leaf FW	relative root length	relative root FW
Carboxyblumenol	1	0.549161	0.744762	0.0260542	-0.000841311	0.0940993	0.0209282	0.145467	0.0867595	-0.153722	-0.0145533	0.0114732	-0.183534	0.0592388	-0.0496607	-0.270795	-0.348581	-0.541751	-0.174846	-0.190395
Hydroxyblumenol Glc	0.549161	1	0.705848	-0.162205	-0.0041327	-0.0113589	-0.0685501	-0.33694	-0.174051	-0.0835017	0.0511493	0.819687	-0.427413	-0.241166	-0.470429	0.00214861	-0.411439	0.12875	0.148214	0.11689
Blumenol A Glc	0.744762	0.705848	1	-0.130321	-0.208503	0.190175	-0.175446	-0.195353	-0.201214	-0.128028	0.0196842	0.919572	-0.268476	-0.0304573	-0.178701	-0.239064	-0.410114	-0.383117	-0.0627191	-0.0692797
F	0.0260542	-0.162205	-0.130321	1	0.71701	-0.174958	0.685972	-0.152752	0.315647	-0.139926	0.0933717	0.797462	-0.300525	-0.589661	-0.538399	-0.271038	-0.249356	0.165366	0.200452	0.319136
M	-0.000841311	-0.0041327	-0.208503	0.71701	1	-0.0608716	0.931752	0.103245	0.674919	-0.0067224	0.191353	0.974843	-0.067742	-0.376566	-0.288164	-0.106112	-0.0232112	0.324569	-0.161252	0.422734
a	0.0940993	-0.0113589	0.190175	-0.174958	-0.0608716	1	0.270229	0.286326	0.179695	-0.0887006	0.49578	0.0489014	-0.0136494	-0.00347976	0.125563	-0.191951	-0.209413	-0.208338	0.109912	-0.16852
A	0.0209282	-0.0685501	-0.175446	0.685972	0.931752	0.270229	1	0.21344	0.720451	-0.00358303	0.361923	0.869788	-0.0846761	-0.364123	-0.214062	-0.197295	-0.115218	0.199451	-0.112896	0.301761
v	0.145467	-0.33694	-0.195353	-0.152752	0.103245	0.286326	0.21344	1	0.764087	0.0857001	0.265223	-0.256943	0.262171	0.45109	0.530595	-0.0744896	0.0680947	-0.363929	-0.0738729	-0.481001
V	0.0867595	-0.174051	-0.201214	0.315647	0.674919	0.179695	0.720451	0.764087	1	0.146772	0.417996	0.622013	0.144967	0.0370622	0.168576	-0.143627	0.0355058	-0.0427768	-0.118044	-0.0956937
PT4	-0.153722	-0.0835017	-0.128028	-0.139926	-0.0067224	-0.0887006	-0.00358303	0.0857001	0.146772	1	0.354716	-0.132854	0.0120246	0.0104593	0.307834	-0.172861	0.0489083	-0.12182	0.0104364	-0.189558
PT5	-0.0145533	0.0511493	0.0196842	0.0933717	0.191353	0.49578	0.361923	0.265223	0.417996	0.354716	1	0.153629	0.222776	-0.00981662	0.244817	-0.0160383	0.0589086	-0.0175276	0.0299762	-0.0977044
phosphorus	0.0114732	0.819687	0.919572	0.797462	0.974843	0.0489014	0.869788	-0.256943	0.622013	-0.132854	0.153629	1	-0.425619	-0.520309	-0.635962	-0.125404	-0.207481	0.694104	-0.225211	0.489864
relative shoot length	-0.183534	-0.427413	-0.268476	-0.300525	-0.067742	-0.0136494	-0.0846761	0.262171	0.144967	0.0120246	0.222776	-0.425619	1	0.683883	0.541598	0.242447	0.750644	-0.11133	-0.101654	-0.0416623
relative count of generative organs	0.0592388	-0.241166	-0.0304573	-0.589661	-0.376566	-0.00347976	-0.364123	0.45109	0.0370622	0.0104593	-0.00981662	-0.520309	0.683883	1	0.354928	0.351784	0.539072	0.0551601	-0.194355	0.0124544
ratio of leaf to stem FW	-0.0496607	-0.470429	-0.178701	-0.538399	-0.288164	0.125563	-0.214062	0.530595	0.168576	0.307834	0.244817	-0.635962	0.541598	0.354928	1	0.0334028	0.43864	-0.22857	-0.0389746	-0.171581
relative shoot FW	-0.270795	0.00214861	-0.239064	-0.271038	-0.106112	-0.191951	-0.197295	-0.0744896	-0.143627	-0.172861	-0.0160383	-0.125404	0.242447	0.351784	0.0334028	1	0.604473	0.79829	0.144923	0.279764
relative stem FW	-0.348581	-0.411439	-0.410114	-0.249356	-0.0232112	-0.209413	-0.115218	0.0680947	0.0355058	0.0489083	0.0589086	-0.207481	0.750644	0.539072	0.43864	0.604473	1	0.216906	0.0551482	0.116842
relative leaf FW	-0.541751	0.12875	-0.383117	0.165366	0.324569	-0.208338	0.199451	-0.363929	-0.0427768	-0.12182	-0.0175276	0.694104	-0.11133	0.0551601	-0.22857	0.79829	0.216906	1	0.260047	0.258776
relative root length	-0.174846	0.148214	-0.0627191	0.200452	-0.161252	0.109912	-0.112896	-0.0738729	-0.118044	0.0104364	0.0299762	-0.225211	-0.101654	-0.194355	-0.0389746	0.144923	0.0551482	0.260047	1	-0.0806771
relative root FW	-0.190395	0.11689	-0.0692797	0.319136	0.422734	-0.16852	0.301761	-0.481001	-0.0956937	-0.189558	-0.0977044	0.489864	-0.0416623	0.0124544	-0.171581	0.279764	0.116842	0.258776	-0.0806771	1
p-value adjustment method: Holm (1979)
